# Supplementary material for: Using Peromyscus leucopus as a biomonitor to determine the impact of heavy metal exposure on the kidney and bone mineral density: results from the Tar Creek Superfund Site
Source: PeerJ. 2022 Dec 19;10:e14605. doi: 10.7717/peerj.14605 (PMC9774004; doi:10.7717/peerj.14605)
Supplement: Supplemental Information 1 — The raw data for concentrations of Zn, Cd, and Pb in soil samples, body weights and kidney Pb, Cd, and Zn concentrations of Peromyscus leucopus samples, and bone microarchitecture (Tables 1–5). [file peerj-10-14605-s001.xlsx]

## Sheet: Heavy metal conc in soil sampls
Soil Sample	Cd.Conc	Pb.Conc.	Zn.Conc			CdAVG	Pb AVG	Zn AVG		Abbreviations
T1-1	30.117	1128.52	6091.89		T1	22.6615	714.795	4502.19		Conc.	Concentration (mg/kg)
T1-2	15.206	301.072	2912.5		T2	15.366	333.033	3033.79		O	Oologah Wildlife Management Area (OWMA)
T2-1	12.613	291.489	2447.82		T3	25.1245	410.898	4859.68		S	Sequoyah National Wildlife Refuge (SNWR)
T2-2	18.119	374.577	3619.76		T4	22.29	352.231	4216.12		T	Tar Creek Superfund Site (TCSFS)
T3-1	17.653	253.285	3359.74		T5	21.9635	666.026	4369.68
T3-2	32.596	568.512	6359.62		T6	48.6085	1875.91	10872.7
T4-1	14.663	267.395	2914.66		T7	19.2895	1158.39	5607.04
T4-2	29.917	437.067	5517.58		T8	8.488	145.548	1403.38
T5-1	23.02	524.421	4519.12
T5-2	20.907	807.631	4220.23
T6-1	51.004	1921.74	11262.9
T6-2	46.213	1830.07	10482.4
T7-1	18.941	1112.26	5433.13
T7-2	19.638	1204.52	5780.95
T8-1	8.239	162.851	1599.63
T8-2	8.737	128.245	1207.12
Soil Sample	Cd.Conc	Pb.Conc.	Zn.Conc			CdAVG	Pb AVG	Zn AVG
S1-1	0	1.7797	9.458		S1	0.071	1.96685	12.4265
S1-2	0.142	2.154	15.395		S2	0.044	2.181	10.2825
S2-1	0.016	2.274	10.948		S3	0	2.288	11.199
S2-2	0.072	2.088	9.617		S4	0.051	2.902	14.078
S3-1	0	2.424	11.776		S5	0.048	2.184	10.866
S3-2	0	2.152	10.622		S6	0.475	2.2655	11.139
S4-1	0.102	2.818	14.223		S7	0.57	2.074	10.881
S4-2	0	2.986	13.933		S8	0.28	1.513	10.7665
S5-1	0	2.106	10.413
S5-2	0.096	2.262	11.319
S6-1	0.5	2.377	11.806
S6-2	0.45	2.154	10.472
S7-1	0.54	2.192	10.761
S7-2	0.6	1.956	11.001
S8-1	0.52	1.239	10.169
S8-2	0.04	1.787	11.364
Soil Sample	Cd.Conc	Pb.Conc.	Zn.Conc			CdAVG	Pb AVG	Zn AVG
O1-1	0.165	9.017	40.686		O1	0.3365	8.6005	39.8825
O1-2	0.178	8.184	39.079		O2	0	7.68	25.949
O2-1	0	8.165	28.38		O3	0.184	6.948	36.0055
O2-2	0	7.195	23.518		O4	0.5935	5.8645	23.621
O3-1	0.18	6.245	42.535		O5	0.3795	2.396	16.621
O3-2	0.188	7.651	29.476		O6	0.257	3.2465	19.4885
O4-1	0.785	8.5	22.121		O7	0	6.1655	33.721
O4-2	0.402	3.229	25.121		O8	0	5.183	20.937
O5-1	0.439	2.761	19.338
O5-2	0.32	2.031	13.904
O6-1	0.084	3.273	13.856
O6-2	0.43	3.22	25.121
O7-1	0	7.603	41.827
O7-2	0	4.728	25.615
O8-1	0	4.663	17.539
O8-2	0	5.703	24.335

## Sheet: Body wt & Kidney metals conc.
Sample No.	Douplicates	Site	Mouse OK no.	Weight (g)	Sex	Age	Tissue	Tb Conc.	Zn. Conc.	Cd.Conc.	Pb.Conc.		Avg Zn	AVG Cd	AVG Pb
1	1	T	6255	0.1	M	Adult	Kidney	156026	3091.3	523.054	25.071		3056	525.763	24.784
1'	2	T	6255	0.1	M	Adult	Kidney	160603	3020.7	528.471	24.497		2830.39	43.297	88.8855
2	1	T	6259	0.1333	M	Adult	Kidney	161800	2827.01	42.292	89.335		1681.54	85.939	51.339		Abbreviations
2'	2	T	6259	0.1333	M	Adult	Kidney	180045	2833.76	44.302	88.436		923.75	152.065	25.1425		Conc.	Concentration (μg/L)
3	1	T	6258	0.0881	F	Adult	Kidney	149303	1703.02	86.511	51.706		1604.29	1270.12	19.468		F	Female
3'	2	T	6258	0.0881	F	Adult	Kidney	158284	1660.05	85.367	50.972		1826.17	87.8465	51.6		M	Male
4	1	T	6257	0.0758	F	Adult	Kidney	15524.7	921.925	150.467	25.321		1045.76	24.1075	49.651		O	Oologah Wildlife Management Area (OWMA)
4'	2	T	6257	0.0758	F	Adult	Kidney	168613	925.576	153.663	24.964		1614.32	1626.73	281.507		S	Sequoyah National Wildlife Refuge (SNWR)
5	1	T	6268	0.1438	M	Adult	Kidney	147748	1597.82	1251.87	19.516		8283.5	337.19	53.8145		T	Tar Creek Superfund Site (TCSFS)
5'	2	T	6268	0.1438	M	Adult	Kidney	159944	1610.76	1288.38	19.42		1212.23	1021.7	28.0125
6	1	T	6252	0.1052	F	Adult	Kidney	146867	1846.63	87.677	51.971		1049.09	705.111	36.026
6'	2	T	6252	0.1052	F	Adult	Kidney	158601	1805.71	88.016	51.229		564.438	15.2375	14.23
7	1	T	6265	0.0974	M	Adult	Kidney	155516	1046.77	23.628	49.779		8739.32	438.726	41.2975
7'	2	T	6265	0.0974	M	Adult	Kidney	162035	1044.74	24.587	49.523		1001.73	471.741	40.4965
8	1	T	6256	0.0988	F	Adult	Kidney	153773	1641.96	1654.94	283.78		2253.03	90.55	54.7805
8'	2	T	6256	0.0988	F	Adult	Kidney	128114	1586.69	1598.52	279.234		1622.8	983.919	27.2585
9	1	T	6264	0.1191	F	Adult	Kidney	170546	8274.28	336.567	53.624		2150.32	722.279	36.8925
9'	2	T	6264	0.1191	F	Adult	Kidney	1.70061e+06	8292.73	337.814	54.005		2613.51	293.265	78.6855
10	1	T	6254	0.1377	F	Adult	Kidney	160911	1221.62	1018.92	28.515		1283.23	31.475	1.297
10'	2	T	6254	0.1377	F	Adult	Kidney	170157	1202.83	1024.47	27.51		1477.61	33.7725	4.679
11	1	T	6269	0.0889	M	Adult	Kidney	162264	1060.96	704.835	36.399		1253.01	39.8405	4.6815
11'	2	T	6269	0.0889	M	Adult	Kidney	164009	1037.23	705.387	35.653		9667.34	145.345	26.485
12	1	T	6260	0.087	F	Adult	Kidney	149020	569.663	15.348	14.403		3133.99	175.657	3.928
12'	2	T	6260	0.087	F	Adult	Kidney	152176	559.214	15.127	14.057		1360.17	83.843	1.8685
13	1	T	6266	0.1148	M	Adult	Kidney	177883	8710.13	433.892	41.068		632.718	9.9705	8.278
13'	2	T	6266	0.1148	M	Adult	Kidney	173399	8768.51	443.56	41.527		647.167	17.9745	0.3445
14	1	T	6261	0.1046	M	Adult	Kidney	146722	1023.08	475.475	40.984		7263.34	93.9515	3.8055
14'	2	T	6261	0.1046	M	Adult	Kidney	149320	980.381	468.007	40.009		617.765	75.487	1.405
15	1	T	6258	0.056	F	Adult	Kidney	171659	2252.37	90.935	54.915		764.851	31.301	1.2585
15'	2	T	6258	0.056	F	Sub-adult	Kidney	171696	2253.7	90.165	54.646		696.224	49.0445	1.249
16	1	T	6299	0.097	F	Sub-adult	Kidney	195738	1623.17	984.65	27.27		901.996	12.846	1.094
16'	2	T	6299	0.097	F	Sub-adult	Kidney	198003	1622.44	983.188	27.247		670.021	45.508	0.5745
17	1	T	6267	0.107	M	Sub-adult	Kidney	148249	1095.47	730.809	37.274		1598.78	34.1355	4.5125
17'	2	T	6267	0.107	M	Sub-adult	Kidney	153341	1054.85	713.748	36.511		700.049	44.2505	2.456
18	1	T	6251	0.095	F	Adult	Kidney	155521	2578.16	294.333	78.522		1672.53	34.2375	5.882
18'	2	T	6251	0.095	F	Adult	Kidney	151132	2648.87	292.198	78.849		1215.88	6.133	6.2015
19	1	O	6325	0.1528	F	Adult	Kidney	159663	1305.98	31.562	1.339		1601.58	17.21	9.218
19'	2	O	6325	0.1528	F	Adult	Kidney	161280	1260.48	31.388	1.255		948.326	45.799	2.952
20	1	O	6322	0.1369	F	Adult	Kidney	144839	1497.24	34.443	4.807		2138.44	17.2655	9.235
20'	2	O	6322	0.1369	F	Adult	Kidney	149996	1457.99	33.102	4.551		1066.27	31.8485	3.1985
21	1	O	6317	0.088	F	Adult	Kidney	158033	1278.83	40.292	4.752		6736.26	47.474	4.8335
21'	2	O	6317	0.088	F	Adult	Kidney	162119	1227.18	39.389	4.611		9389.74	47.369	11.279
22	1	O	6313	0.1129	F	Adult	Kidney	170931	9652.04	145.435	26.606		4118.55	134.3	4.313
22'	2	O	6313	0.1129	F	Adult	Kidney	170256	9682.63	145.256	26.364		1543.66	32.5585	4.002
23	1	O	6316	0.1104	M	Adult	Kidney	165384	3186.11	177.273	3.944		1710.55	56.257	2.405
23'	2	O	6316	0.1104	M	Adult	Kidney	162548	3081.88	174.042	3.912		1496.5	4.8755	1.4135
24	1	O	6311	0.0856	F	Adult	Kidney	160392	1387.4	84.88	1.926		1093.6	53.2985	3.698
24'	2	O	6311	0.0856	F	Adult	Kidney	158972	1332.93	82.806	1.811		3803.48	124.126	3.978
25	1	O	6444	0.0718	F	Adult	Kidney	156860	645.102	9.915	8.303		2296.15	101.311	3.1045
25'	2	O	6444	0.0718	F	Adult	Kidney	166842	620.333	10.026	8.253
26	1	O	6326	0.1174	F	Adult	Kidney	150853	658.731	18.068	0.371
26'	2	O	6326	0.1174	F	Adult	Kidney	157909	635.603	17.881	0.318
27	1	O	6448	0.1659	F	Adult	Kidney	156538	7286.2	94.67	4.021
27'	2	O	6448	0.1659	F	Adult	Kidney	164265	7240.49	93.233	3.59
28	1	O	6318	0.1333	F	Adult	Kidney	155757	627.593	76.271	1.434
28'	2	O	6318	0.1333	F	Adult	Kidney	162140	607.938	74.703	1.376
29	1	O	6312	0.0734	M	Adult	Kidney	149811	779.437	31.426	1.363
29'	2	O	6312	0.0734	M	Adult	Kidney	166703	750.264	31.176	1.154
30	1	O	6323	0.1081	M	Adult	Kidney	157000	739.202	49.057	1.518
30'	2	O	6323	0.1081	M	Adult	Kidney	165389	653.246	49.032	0.98
31	1	O	6315	0.0803	M	Adult	Kidney	15598.5	912.57	12.938	1.136
31'	2	O	6315	0.0803	M	Adult	Kidney	165395	891.422	12.754	1.052
32	1	O	6445	0.1162	M	Adult	Kidney	157098	680.232	45.816	0.641
32'	2	O	6445	0.1162	M	Adult	Kidney	164757	659.81	45.2	0.508
33	1	O	6321	0.0953	M	Adult	Kidney	153689	1608.66	34.263	4.546
33'	2	O	6321	0.0953	M	Adult	Kidney	163379	1588.91	34.008	4.479
34	1	S	6283	0.1063	F	Adult	Kidney	154321	716.827	45.45	2.373
34'	2	S	6283	0.1063	F	Adult	Kidney	108917	683.271	43.051	2.539
35	1	S	6302	0.0921	M	Adult	Kidney	143770	1673.37	34.239	5.838
35'	2	S	6302	0.0921	M	Adult	Kidney	152660	1671.69	34.236	5.926
36	1	S	6280	0.0744	M	Adult	Kidney	157300	1167.21	5.811	5.893
36'	2	S	6280	0.0744	M	Adult	Kidney	150121	1264.55	6.455	6.51
37	1	S	6301	0.0946	M	Adult	Kidney	155071	1613.94	17.287	9.271
37'	2	S	6301	0.0946	M	Adult	Kidney	162352	1589.22	17.133	9.165
38	1	S	6281	0.0879	F	Adult	Kidney	186384	942.872	45.564	2.977
38'	2	S	6281	0.0879	F	Adult	Kidney	186279	953.78	46.034	2.927
40	1	S	6279	0.1055	M	Adult	Kidney	186208	2152.4	17.568	9.182
40'	2	S	6279	0.1055	M	Adult	Kidney	184297	2124.48	16.963	9.288
41	1	S	6307	0.0631	M	Adult	Kidney	153549	1077.6	32.162	3.236
41'	2	S	6307	0.0631	M	Adult	Kidney	157862	1054.94	31.535	3.161
42	1	S	6282	0.0658	F	Adult	Kidney	148113	6771.61	47.954	4.837
42'	2	S	6282	0.0658	F	Adult	Kidney	152083	6700.9	46.994	4.83
43	1	S	6278	0.1152	M	Adult	Kidney	176076	9390.97	47.759	11.194
43'	2	S	6278	0.1152	M	Adult	Kidney	175109	9388.5	46.979	11.364
44	1	S	6272	0.1985	F	Adult	Kidney	145588	4145.94	135.183	4.315
44'	2	S	6272	0.1985	F	Adult	Kidney	151837	4091.17	133.417	4.311
45	1	S	6308	0.0516	F	Adult	Kidney	180861	1544.03	32.53	3.973
45'	2	S	6308	0.0516	F	Adult	Kidney	178572	1543.3	32.587	4.031
46	1	S	6284	0.0828	F	Adult	Kidney	184860	1702.67	55.862	2.372
46'	2	S	6284	0.0828	F	Adult	Kidney	185694	1718.43	56.652	2.438
47	1	S	6309	0.1027	M	Adult	Kidney	149524	1509.86	5.273	1.668
47'	2	S	6309	0.1027	M	Adult	Kidney	151173	1483.15	4.478	1.159
48	1	S	6271	0.1013	F	Sub-adult	Kidney	160926	1093.87	53.524	3.823
48'	2	S	6271	0.1013	F	Sub-adult	Kidney	160628	1093.34	53.073	3.573
49	1	S	6276	0.0903	M	Sub-adult	Kidney	195327	3815.25	124.672	4.236
49'	2	S	6276	0.0903	M	Sub-adult	Kidney	194116	3791.7	123.58	3.72
50	1	S	6253	0.0904	M	Sub-adult	Kidney	154880	2318.06	101.535	3.194
50'	2	S	6253	0.0904	M	Sub-adult	Kidney	161921	2274.24	101.087	3.015
							Metal analysis for kidney`s digested samples
			Metal Concentrations :
			Metal concentrations in digested Kidnrey samples 9/27/201			/27/13		10/5/2013		10/8/2013

## Sheet: Bone microarchitecture
Sample No.	L4 Code	Mouse OK no.	Site	Weight (g)	Sex	TV	BV	BVTV	ConnD	TbN	TbTh	TbSp
1	8714	6325	O	29	M	1.024	0.1228	0.1199	180.168	4.1648	0.0342	0.2372
2	8697	6322	O	27	F	0.7575	0.1558	0.2056	137.947	3.7655	0.0461	0.2665
3	8641	6321	O	31	M	1.0393	0.1675	0.1612	92.3703	3.3951	0.0468	0.2856
4	8694	6318	O	27	F	0.8889	0.2093	0.2355	169.878	4.3141	0.044	0.2376
5	8640	6316	O	25	M	0.6659	0.1344	0.2018	124.65	4.2404	0.0409	0.2232
6	8639	6313	O	28	F	0.6258	0.1038	0.1658	172.57	4.3418	0.0369	0.2243		Abbreviations
7	8699	6312	O	23	M	0.6696	0.1221	0.1824	189.673	4.2179	0.0365	0.2356		BVTV	Bone Volume/Total Volume (bone volume fraction)
8	8638	6311	O	26	F	0.8437	0.1667	0.1975	192.013	4.1447	0.037	0.2423		Conc.	Concentration (mg/kg)
9	8642	6273	S	32	F	1.1932	0.1288	0.108	164.679	3.4617	0.0353	0.2865		ConnD	Connectivity Density
10	8710	6309	S	27	M	0.7679	0.1161	0.1512	121.113	3.4587	0.0393	0.2987		F	Female
11	8643	6308	S	27	F	0.5668	0.0848	0.1496	173.771	4.2893	0.0385	0.2229		M	Male
12	8709	6307	S	26	M	0.7273	0.0704	0.0968	41.9348	2.6193	0.0422	0.395		O	Oologah Wildlife Management Area (OWMA)
13	8702	6281	S	23	F	1.0099	0.1586	0.157	109.418	3.4084	0.0474	0.2848		S	Sequoyah National Wildlife Refuge (SNWR)
14	8644	6279	S	27	M	0.8022	0.1594	0.1986	193.209	4.3788	0.0449	0.2164		T	Tar Creek Superfund Site (TCSFS)
15	8645	6278	S	27	M	1.394	0.1947	0.1397	115.138	3.6062	0.0396	0.2673		TbN	Trabecular Number
16	8701	6272	S	32	F	1.5253	0.3643	0.2389	143.254	3.7911	0.0472	0.2676		TbSp	Trabecular separation
17	8691	6269	T	25	M	1.6774	0.3521	0.2099	405.393	5.0014	0.0369	0.1986		TbTh	Trabecular thickness
18	8637	6268	T	34	M	1.0292	0.0847	0.0823	48.094	2.3901	0.0406	0.4092		TV	Total Volume
19	8686	6260	T	24	F	1.0993	0.1713	0.1558	389.339	4.7892	0.0313	0.2059
20	8687	6259	T	29	M	1.4175	0.2721	0.192	254.679	4.6569	0.0409	0.2074
21	8685	6254	T	20	F	1.4512	0.1887	0.13	71.6631	2.7875	0.0407	0.3599
22	8634	6252	T	28	F	0.7206	0.1712	0.2375	378.161	5.3479	0.0392	0.1832
23	8635	6251	T	27	F	1.8778	0.3325	0.1771	197.306	3.9464	0.0434	0.246
24	8636	6266	T	19	M	0.8963	0.1022	0.1141	160.663	3.9401	0.0299	0.2466
